# Supplementary material for: Quantifying the impact of uncertainty on threat management for biodiversity
Source: Nat Commun. 2019 Aug 8;10:3570. doi: 10.1038/s41467-019-11404-5 (PMC6687751; doi:10.1038/s41467-019-11404-5)
Supplement: Supplementary file 4 — Source Data [file 41467_2019_11404_MOESM4_ESM.xlsx]

## Sheet: Fig1a
KTP	SumEV	Group
African olive	0.0616136	Invertebrate
African olive	0.672685	Plant
African olive	1.4823	TEC
Bitou bush	0.254256	Mammal
Bitou bush	0.172202	Bird
Bitou bush	1.85378	Plant
Bitou bush	0.659181	TEC
Chytrid fungus	0.0956637	Other
Exotic grass	0.527499	Reptile
Exotic grass	1.38291	Bird
Exotic grass	0.130844	Invertebrate
Exotic grass	8.2883	Plant
Exotic grass	0.942976	TEC
Feral cats	0.631116	Mammal
Feral cats	0.0068813	Reptile
Feral cats	0.13643	Bird
Feral cats	2.96e-17	Invertebrate
Feral cats	0	TEC
Feral deer	0.199905	Plant
Feral deer	0.202724	TEC
Feral deer	0.10004	Other
Feral goats	0.0417185	Mammal
Feral goats	0.174335	Reptile
Feral goats	0.0759656	Bird
Feral goats	0.00233129	Invertebrate
Feral goats	0.459954	Plant
Feral goats	0.0398249	TEC
Feral rabbits	0.387256	Mammal
Feral rabbits	0.174663	Reptile
Feral rabbits	0.0312435	Bird
Feral rabbits	1.21874	Plant
Feral rabbits	0.19438	TEC
Garden escapees	0.0630392	Reptile
Garden escapees	0.0117734	Invertebrate
Garden escapees	0.857294	Plant
Garden escapees	0.96133	TEC
High frequency fire	0.228927	Mammal
High frequency fire	0.387352	Reptile
High frequency fire	0.0632728	Bird
High frequency fire	0.157177	Invertebrate
High frequency fire	2.035	Plant
High frequency fire	0	TEC
Lantana	0.0764236	Mammal
Lantana	0.00656249	Reptile
Lantana	0.299193	Bird
Lantana	0.129331	Invertebrate
Lantana	4.74368	Plant
Lantana	1.21435	TEC
Loss of tree hollows	0.0871063	TEC
Loss of tree hollows	0.514173	Other
Marine debris	0.603406	Mammal
Marine debris	0.0915755	Reptile
Marine debris	0.369093	Bird
Myrtle rust	0.332966	Other
Noisy miners	0.276716	Bird
Noisy miners	0.128185	TEC
P. cinnamomi	0.0228183	TEC
P. cinnamomi	0.783869	Other
Rats on Lord Howe Is.	0.000964966	TEC
Rats on Lord Howe Is.	1.9071	Other
Red fox	0.0871348	Mammal
Red fox	0.211754	Reptile
Red fox	0.142802	Bird
Red fox	0.0413152	Plant
Red fox	0.156469	TEC
Scotch broom	0.340735	Plant
Scotch broom	0.00668162	TEC
Vines/scramblers	0.0502472	Reptile
Vines/scramblers	0.0381058	Bird
Vines/scramblers	0.0854585	Invertebrate
Vines/scramblers	1.08187	Plant
Vines/scramblers	0.187221	TEC

## Sheet: Fig1b
Category	perSp_gain
High frequency fire	0.00295445
Chytrid fungus	0.00367937
Feral goats	0.00381793
Red fox	0.0044408
Feral cats	0.00549239
P. cinnamomi	0.00858178
Loss of tree hollows	0.0113449
Noisy miners	0.0139621
Feral rabbits	0.0165809
Feral deer	0.0228486
Scotch broom	0.0289514
Garden escapees	0.0332182
Vines/scramblers	0.0360726
Marine debris	0.0380027
Myrtle rust	0.0416207
Rats on Lord Howe Is.	0.0615505
Bitou bush	0.0653203
Lantana	0.0779464
African olive	0.0820962
Exotic grass	0.09553

## Sheet: Fig2a
KTP	SumEVPI	Group
African olive	0.0629294	Invertebrate
African olive	0.762449	Plant
African olive	0.829521	TEC
Bitou bush	0.0912818	Mammal
Bitou bush	0.0982696	Bird
Bitou bush	2.28343	Plant
Bitou bush	0.598319	TEC
Chytrid fungus	1.83347	Other
Exotic grass	0.266655	Reptile
Exotic grass	0.641705	Bird
Exotic grass	0.239001	Invertebrate
Exotic grass	4.43153	Plant
Exotic grass	1.64887	TEC
Feral cats	4.60606	Mammal
Feral cats	6.52943	Reptile
Feral cats	7.7959	Bird
Feral cats	0.00296367	Invertebrate
Feral cats	0.772681	TEC
Feral deer	1.27822	Plant
Feral deer	0.292196	TEC
Feral deer	0.243952	Other
Feral goats	2.43761	Mammal
Feral goats	2.60727	Reptile
Feral goats	3.37223	Bird
Feral goats	0.107595	Invertebrate
Feral goats	13.5236	Plant
Feral goats	2.00197	TEC
Feral rabbits	0.927258	Mammal
Feral rabbits	1.43535	Reptile
Feral rabbits	1.09443	Bird
Feral rabbits	5.55912	Plant
Feral rabbits	0.256481	TEC
Garden escapees	0.189607	Reptile
Garden escapees	0.0613183	Invertebrate
Garden escapees	4.37852	Plant
Garden escapees	0.672137	TEC
High frequency fire	6.11234	Mammal
High frequency fire	7.32972	Reptile
High frequency fire	10.9074	Bird
High frequency fire	1.75182	Invertebrate
High frequency fire	99.1123	Plant
High frequency fire	18.7104	TEC
Lantana	0.111565	Mammal
Lantana	0.285181	Reptile
Lantana	0.246586	Bird
Lantana	0.0195338	Invertebrate
Lantana	4.52663	Plant
Lantana	1.3115	TEC
Loss of tree hollows	0.195603	TEC
Loss of tree hollows	4.9605	Other
Marine debris	0.406298	Mammal
Marine debris	0.3755	Reptile
Marine debris	1.49116	Bird
Myrtle rust	0.48034	Other
Noisy miners	2.57111	Bird
Noisy miners	0.731414	TEC
P. cinnamomi	0.428468	TEC
P. cinnamomi	13.1286	Other
Rats on Lord Howe Is.	0.000173257	TEC
Rats on Lord Howe Is.	2.15852	Other
Red fox	4.47698	Mammal
Red fox	6.98047	Reptile
Red fox	7.02003	Bird
Red fox	0.000536573	Plant
Red fox	0.161305	TEC
Scotch broom	1.06158	Plant
Scotch broom	0.0721152	TEC
Vines/scramblers	0.0600327	Reptile
Vines/scramblers	0.335835	Bird
Vines/scramblers	0.0918144	Invertebrate
Vines/scramblers	1.72609	Plant
Vines/scramblers	0.741565	TEC

## Sheet: Fig2b
Category	perSp_gain
Myrtle rust	0.0600424
Exotic grass	0.0612522
African olive	0.0612926
Bitou bush	0.0682512
Rats on Lord Howe Is.	0.0696353
Chytrid fungus	0.0705179
Vines/scramblers	0.0738834
Feral rabbits	0.0766334
Lantana	0.0783252
Marine debris	0.0811771
Feral deer	0.0824712
Garden escapees	0.0930102
Scotch broom	0.0944742
Loss of tree hollows	0.0972849
Noisy miners	0.11388
Feral goats	0.115626
Red fox	0.12944
Feral cats	0.139766
P. cinnamomi	0.144224
High frequency fire	0.14807

## Sheet: Fig4a
KTP	Species group	maxEV
Exotic grass	herb	2.50187
Exotic grass	subshrub	1.86803
Lantana	tree	1.75652
Exotic grass	shrub	1.73301
Lantana	shrub	1.55422
African olive	TEC	1.4823
Exotic grass	bird	1.38291
High frequency fire	resilient plants	1.32323
Lantana	TEC	1.21435
Escaped garden plants	TEC	0.96133

## Sheet: Fig4b
KTP	FG	maxEV.perSp
Exotic grass	Tree	0.101367
Exotic grass	Vine	0.10461
Lantana	Vine	0.108248
Exotic grass	Subshrub	0.109884
Exotic grass	Shrub	0.123787
Lantana	Invert - flying	0.129331
Exotic grass	Invert - ground	0.130844
Bitou bush	Grass	0.138372
Exotic grass	Herb	0.147169
Rats on Lord Howe Is.	Competing Spec.	0.233991

## Sheet: Fig5a
KTP	Species Group	EVPIval
High frequency fire	Highly fire sens. TEC	5.5751
Feral cats	Reptiles	5.96048
High frequency fire	Rainforest plants	7.28888
Feral goats	Shrub	8.10799
High frequency fire	Unknown sens. plants	8.44847
High frequency fire	Birds	10.9074
P. cinnamomi	Poss. suscept.	11.2131
High frequency fire	Mod. fire sens. TEC	13.1353
High frequency fire	Highly sensitive plants	37.2732
High frequency fire	Resilient plant species	37.5179

## Sheet: Fig 5b
KTP	Species Group	EVPIval.perSpecies
Red fox	Island nesting birds	0.163579
Feral cats	Bats	0.164648
Red fox	Ground nesting birds	0.165083
Feral cats	Island nesting birds	0.165085
Feral cats	Ground nesting birds	0.165168
High frequency fire	Rainforest plants	0.165656
High frequency fire	Rodents	0.165656
High frequency fire	Unknown sens. plants	0.165656
High frequency fire	W.NSW resilient plants	0.165656
Feral cats	Other birds	0.166719

## Sheet: Fig6a
	High frequency fire	Feral goats	Feral cats	Red fox	Phytophthora cinnamomi	Feral rabbits	Exotic perennial grasses	Lantana	Escaped garden plants	Loss of HBT	Noisy miners	Bitou bush	Exotic vines and scramblers	Marine debris	Rats on LHI	Chytrid fungus	Feral deer	African olive	Scotch broom	Myrtle rust
theta	6.73255e-16	0	1.61532e-16	2.60743e-15	0	1.39645e-15	0	2.30718e-16	1.51962e-15	4.3715e-16	5.55111e-17	9.71445e-17	3.46945e-18	0	5.55111e-17	0	0	2.77556e-17	6.93889e-18	5.55111e-17
b0	106.556	17.5318	14.5563	13.7132	10.1871	6.32875	4.14527	4.32378	3.58963	3.62596	2.34593	1.89071	1.75865	1.57399	1.42038	1.31425	1.2107	0.953142	0.779743	0.270064
b1	107.013	17.5112	14.6552	13.7766	9.96305	6.53782	4.34231	3.73948	3.67753	3.66411	2.36558	1.94808	2.12188	1.48901	1.37933	1.32775	1.27927	1.01463	0.783657	0.33485

## Sheet: Fig6b
	High frequency fire	Phytophthora cinnamomi	Feral cats	Red fox	Feral goats	Noisy miners	Loss of HBT	Scotch broom	Escaped garden plants	Feral deer	Marine debris	Lantana	Feral rabbits	Exotic vines and scramblers	Chytrid fungus	Rats on LHI	Bitou bush	African olive	Exotic perennial grasses	Myrtle rust
theta	6.92649e-19	0	1.14562e-18	1.81071e-17	0	1.91418e-18	8.24812e-18	5.78241e-19	2.666e-17	0	0	2.77974e-18	1.15409e-17	8.67362e-20	0	1.79068e-18	2.15877e-18	1.02798e-18	0	6.93889e-18
b0	0.109625	0.108373	0.103236	0.0952307	0.0842873	0.080894	0.0684143	0.0649785	0.062976	0.0550317	0.0562139	0.0520937	0.0523037	0.0439661	0.050548	0.0458187	0.0420157	0.0353015	0.0351294	0.033758
b1	0.110095	0.10599	0.103938	0.0956711	0.0841883	0.0815719	0.0691341	0.0653047	0.064518	0.0581487	0.0531789	0.0450539	0.0540316	0.053047	0.0510675	0.0444944	0.0432906	0.037579	0.0367992	0.0418563

[truncated: 3 more sheets: Fig7a, Fig7b, Supplementary Figs 1-4]
